# Supplementary material for: Effectiveness of Stretching in Post-Stroke Spasticity and Range of Motion: Systematic Review and Meta-Analysis
Source: J Pers Med. 2021 Oct 24;11(11):1074. doi: 10.3390/jpm11111074 (PMC8619362; doi:10.3390/jpm11111074)
Supplement: Supplementary file 1 [file jpm-11-01074-s001.zip]

Archive with 2 entries (2 files):
- List S1.pdf
- List S2.pdf
